# Supplementary material for: Veterinarian—Chasing A Dream Job? A Comparative Survey on Wellbeing and Stress Levels among European Veterinarians between 2018 and 2023
Source: Vet Sci. 2024 Jan 22;11(1):48. doi: 10.3390/vetsci11010048 (PMC10820604; doi:10.3390/vetsci11010048)
Supplement: Supplementary file 1 [file vetsci-11-00048-s001.zip]

Archive with 1 entries (1 files):
- vetsci-2770408-supplementary.pdf
